# Supplementary material for: A functional model of adult dentate gyrus neurogenesis
Source: eLife. 2021 Jun 17;10:e66463. doi: 10.7554/eLife.66463 (PMC8260225; doi:10.7554/eLife.66463)
Supplement: Supplementary file 1. — The classification performance (P0, P1, P2) is defined as the percentage of correctly classified patterns on the test set. The numbers m n + q (first column) indicate that MNIST digits m and n are used for pretraining (second column); m, n and q are used for pretraining (third column); or m and n are used for pretraining, and patterns from digit q added after neurogenesis (fourth column). P2−P1 (last column) is used for evaluating the contribution of neurogenesis to classification performance. [file elife-66463-supp1.tex]

\documentclass[12pt]{article} 
\usepackage[top=2cm, bottom=2cm, left=1.5cm, right=1.5cm]{geometry} 


\PassOptionsToPackage{numbers, compress}{natbib} % for the bibliography style

\usepackage{amssymb} % to have the real numbers R


\usepackage[labelfont=bf]{caption}
\captionsetup[table]{name=Supplementary File}


\usepackage{graphicx} % pour inclure des figures
\usepackage{subcaption} % pour inclure des subfigures
\usepackage{comment} % bloc de commentaires \begin{comment} ... \end{comment}
\usepackage{cite} % to have [1-3] instead of [1,2,3] for citations
\usepackage{amsmath} % for maths environment
\usepackage{hyperref} % for hyperlinks
\usepackage{natbib}

\usepackage{multirow}


\parskip 1.5ex % paragraph spacing

\pagestyle{empty} % to remove page numbers

%%%%%%%%%%%%%%%%%%%%%%%%%%%%%%%%%%%%%%%%%%%%%%%%%%%%%%%%%%
%%%%%%%%%%%%%%%%%%%%%%%%%%%%%%%%%%%%%%%%%%%%%%%%%%%%%%%%%%
%%%%%%%%%%%%%%%%%%%%%%%%%%%%%%%%%%%%%%%%%%%%%%%%%%%%%%%%%%
%%%%%%%%%%%%%%%%%%%%%%%%%%%%%%%%%%%%%%%%%%%%%%%%%%%%%%%%%%
\begin{document}


\begin{table}[h]
\caption[]{{\bf Classification performance for random combinations of digits.} The classification performance ($P_0$, $P_1$, $P_2$) is defined as the percentage of correctly classified patterns on the test set. The numbers m n + q (first column) indicate that MNIST digits m and n are used for pretraining (second column); m, n and q are used for pretraining (third column); or m and n are used for pretraining, and patterns from digit q added after neurogenesis (fourth column). $P_2 - P_1$ (last column) is used for evaluating the contribution of neurogenesis to classification performance.}
\centering
\begin{tabular}{c|p{4.5cm}|p{4.5cm}|p{4.5cm}|p{1.5cm}}
 Digits & \parbox{4cm}{Pretraining with two digits} & \parbox{4cm}{Pretraining with three digits} & \parbox{4cm}{Neurogenesis after pretraining with two digits} & \multicolumn{1}{c}{$P_2 - P_1$} \\[20pt]
\hline
     & & & & \\
  3 4 + 5 & $P_0$ = 99.25\% (digit 3: 98.71\%; digit 4: 99.80\%) & $P_1$ = 92.09\% (digit 3: 86.83\%; digit 4: 98.78\%; digit 5: 90.70\%) & $P_2$ = 94.56\% (digit 3: 90.5\%; digit 4: 98.17\%; digit 5: 95.18\%) & \multicolumn{1}{c}{2.47\%} \\[35pt]
  6 8 + 2 & $P_0$ = 98.40\% (digit 6: 98.02\%; digit 8: 98.77\%) & $P_1$ = 95.04\% (digit 2: 94.77\%; digit 6: 96.45\%; digit 8: 93.94\%)  & $P_2$ = 96.12\% (digit 2: 94.28\%; digit 6: 97.81\%; digit 8: 96.41\%) & \multicolumn{1}{c}{1.08\%} \\[35pt]
  0 1 + 6 & $P_0$ = 99.86\% (digit 0: 99.80\%; digit 1: 99.91\%) & $P_1$ = 97.04\% (digit 0: 94.90\%; digit 1: 99.74\%; digit 6: 96.03\%) & $P_2$ = 97.20\% (digit 0: 97.76\%; digit 1: 99.38\%; digit 6: 94.05\%) & \multicolumn{1}{c}{0.16\%} \\[35pt]
  2 9 + 4 & $P_0$ = 98.53\% (digit 2: 98.84\%; digit 9: 98.22\%) & $P_1$ = 77.11\% (digit 2: 97.58\%; digit 4: 42.67\%; digit 9: 89.69\%) & $P_2$ = 89.84\% (digit 2: 97.19\%; digit 4: 78.72\%; digit 9: 93.16\%) & \multicolumn{1}{c}{12.73\%} \\[35pt]
  4 7 + 6 & $P_0$ = 98.56\% (digit 4: 99.19\%; digit 7: 97.96\%) & $P_1$ = 96.63\% (digit 4: 94.40\%; digit 6: 97.91\%; digit 7: 97.57\%) & $P_2$ = 97.61\% (digit 4: 96.84\%; digit 6: 98.33\%; digit 7: 97.67\%) & \multicolumn{1}{c}{0.98\%} \\[35pt]
  5 9 + 3 & $P_0$ = 97.26\% (digit 5: 97.53\%; digit 9: 97.03\%) & $P_1$ = 85.19\% (digit 3: 84.55\%; digit 5: 72.98\%; digit 9: 96.63\%) & $P_2$ = 93.47\% (digit 3: 89.11\%; digit 5: 95.07\%; digit 9: 96.43\%) & \multicolumn{1}{c}{8.28\%} \\[35pt]
  4 9 + 6 & $P_0$ = 68.91\% (digit 4: 53.05\%; digit 9: 84.34\%) & $P_1$ = 75.35\% (digit 4: 35.44\%; digit 6: 98.43\%; digit 9: 92.27\%) & $P_2$ = 77.45\% (digit 4: 49.39\%; digit 6: 98.23\%; digit 9: 85.03\%) & \multicolumn{1}{c}{2.10\%} \\[35pt]
  6 7 + 3 & $P_0$ = 99.55\% (digit 6: 99.37\%; digit 7: 99.71\%) & $P_1$ = 97.23\% (digit 3: 95.35\%; digit 6: 99.06\%; digit 7: 97.37\%) & $P_2$ = 97.66\% (digit 3: 95.74\%; digit 6: 99.27\%; digit 7: 98.05\%) & \multicolumn{1}{c}{0.43\%} \\[35pt]
  0 3 + 2 & $P_0$ = 99.50\% (digit 0: 99.59\%; digit 3: 99.41\%) & $P_1$ = 95.93\% (digit 0: 98.27\%; digit 2: 93.60\%; digit 3: 96.04\%) & $P_2$ = 96.56\% (digit 0: 99.39\%; digit 2: 93.90\%; digit 3: 96.53\%) & \multicolumn{1}{c}{0.63\%} \\[35pt]
  3 5 + 8 & $P_0$ = 91.43\% (digit 3: 86.83\%; digit 5: 96.64\%) & $P_1$ = 78.03\% (digit 3: 81.58\%; digit 5: 87.33\%; digit 8: 65.81\% & $P_2$ = 88.80\% (digit 3: 87.43\%; digit 5: 93.72\%; digit 8: 85.73\%) & \multicolumn{1}{c}{10.77\%} \\
   
\end{tabular}
\end{table}


\end{document}
%%%%%%%%%%%%%%%%%%%%%%%%%%%%%%%%%%%%%%%%%%%%%%%%%%%%%%%%%%
%%%%%%%%%%%%%%%%%%%%%%%%%%%%%%%%%%%%%%%%%%%%%%%%%%%%%%%%%%
%%%%%%%%%%%%%%%%%%%%%%%%%%%%%%%%%%%%%%%%%%%%%%%%%%%%%%%%%%
%%%%%%%%%%%%%%%%%%%%%%%%%%%%%%%%%%%%%%%%%%%%%%%%%%%%%%%%%%
%%%%%%%%%%%%%%%%%%%%%%%%%%%%%%%%%%%%%%%%%%%%%%%%%%%%%%%%%%
