# Supplementary material for: A functional model of adult dentate gyrus neurogenesis
Source: eLife. 2021 Jun 17;10:e66463. doi: 10.7554/eLife.66463 (PMC8260225; doi:10.7554/eLife.66463)
Supplement: Supplementary file 2. — The number of excitatory neurons is NDGC=100 for all three networks, and there are NI inhibitory neurons. The case with NI=25 is the one presented in the main text. All other network parameters are unchanged (including p∗). Each network is pretrained once with digits 3 and 4. The percentage of active neurons (firing rate > 1 Hz) for each testing pattern of the corresponding digit is given (mean ± standard deviation), as well as the classification performance over all testing patterns from the trained digits. [file elife-66463-supp2.tex]

\documentclass[12pt]{article} 
\usepackage[top=2cm, bottom=2cm, left=1.5cm, right=1.5cm]{geometry} 


\PassOptionsToPackage{numbers, compress}{natbib} % for the bibliography style

\usepackage{amssymb} % to have the real numbers R


\usepackage[labelfont=bf]{caption}
\captionsetup[table]{name=Supplementary File}


\usepackage{graphicx} % pour inclure des figures
\usepackage{subcaption} % pour inclure des subfigures
\usepackage{comment} % bloc de commentaires \begin{comment} ... \end{comment}
\usepackage{cite} % to have [1-3] instead of [1,2,3] for citations
\usepackage{amsmath} % for maths environment
\usepackage{hyperref} % for hyperlinks
\usepackage{natbib}

\usepackage{multirow}


\parskip 1.5ex % paragraph spacing

\pagestyle{empty} % to remove page numbers
\setcounter{table}{1} % to have the proper number

%%%%%%%%%%%%%%%%%%%%%%%%%%%%%%%%%%%%%%%%%%%%%%%%%%%%%%%%%%
%%%%%%%%%%%%%%%%%%%%%%%%%%%%%%%%%%%%%%%%%%%%%%%%%%%%%%%%%%
%%%%%%%%%%%%%%%%%%%%%%%%%%%%%%%%%%%%%%%%%%%%%%%%%%%%%%%%%%
%%%%%%%%%%%%%%%%%%%%%%%%%%%%%%%%%%%%%%%%%%%%%%%%%%%%%%%%%%
\begin{document}


\begin{table}[h]
\caption[]{{\bf Comparison of networks with different numbers of inhibitory neurons.} The number of excitatory neurons is $N_{DGC} = 100$ for all three networks, and there are $N_I$ inhibitory neurons. The case with $N_I = 25$ is the one presented in the main text. All other network parameters are unchanged (including $p^*$). Each network is pretrained once with digits 3 and 4. The percentage of active neurons (firing rate $>1$ Hz) for each testing pattern of the corresponding digit is given (mean $\pm$ standard deviation), as well as the classification performance over all testing patterns from the trained digits.}
\label{table:NI}
\centering
\begin{tabular}{p{7.9cm}p{1.3cm}|p{2.5cm}|p{2.5cm}|p{2.5cm}}
   & & \multicolumn{1}{c|}{$N_I = 12$} & \multicolumn{1}{c|}{$N_I = 25$} & \multicolumn{1}{c}{$N_I = 50$} \\[5pt]
\hline
 & & & \\
   \parbox{8.7cm}{Percentage of unresponsive neurons at the end of pretraining} & & \multicolumn{1}{c|}{22\%} & \multicolumn{1}{c|}{21\%} & \multicolumn{1}{c}{22\%} \\[35pt]
   \multirow{2}{*}{\parbox{7cm}{Number of active neurons at the end of pretraining ($\mu \pm \sigma$)}}
    & Digit 3 & \multicolumn{1}{c|}{$22.05 \pm 4.18$} & \multicolumn{1}{c|}{$22.70 \pm 4.56 $} & \multicolumn{1}{c}{$22.42 \pm 4.54 $} \\
    & Digit 4 & \multicolumn{1}{c|}{$21.66 \pm 4.58 $} & \multicolumn{1}{c|}{$22.09 \pm 3.91 $} & \multicolumn{1}{c}{$21.65 \pm 4.13 $} \\[35pt]
   \multirow{2}{*}{\parbox{7cm}{Number of active neurons at the end of the late phase of maturation ($\mu \pm \sigma$)}}
    & Digit 3 & \multicolumn{1}{c|}{$23.81 \pm 4.50 $} & \multicolumn{1}{c|}{$24.16 \pm 4.87 $} & \multicolumn{1}{c}{$24.37 \pm 4.98 $} \\
    & Digit 4 & \multicolumn{1}{c|}{$22.38 \pm 4.92 $} & \multicolumn{1}{c|}{$22.84 \pm 4.21 $} & \multicolumn{1}{c}{$22.41 \pm 4.46 $} \\
    & Digit 5 & \multicolumn{1}{c|}{$22.18 \pm 4.07 $} & \multicolumn{1}{c|}{$21.98 \pm 4.52 $} & \multicolumn{1}{c}{$22.02 \pm 4.55 $} \\[35pt]
   \parbox{9.5cm}{Classification performance at the end of pretraining} &  & \multicolumn{1}{c|}{$99.10\%$} & \multicolumn{1}{c|}{$99.25\%$} & \multicolumn{1}{c}{$99.05\%$} \\[35pt]
   \parbox{9.5cm}{Classification performance at the end of the late phase of maturation} & & \multicolumn{1}{c|}{$94.17\%$} & \multicolumn{1}{c|}{$94.56\%$} & \multicolumn{1}{c}{$94.45\%$} \\
\end{tabular}
\end{table}


\end{document}
%%%%%%%%%%%%%%%%%%%%%%%%%%%%%%%%%%%%%%%%%%%%%%%%%%%%%%%%%%
%%%%%%%%%%%%%%%%%%%%%%%%%%%%%%%%%%%%%%%%%%%%%%%%%%%%%%%%%%
%%%%%%%%%%%%%%%%%%%%%%%%%%%%%%%%%%%%%%%%%%%%%%%%%%%%%%%%%%
%%%%%%%%%%%%%%%%%%%%%%%%%%%%%%%%%%%%%%%%%%%%%%%%%%%%%%%%%%
%%%%%%%%%%%%%%%%%%%%%%%%%%%%%%%%%%%%%%%%%%%%%%%%%%%%%%%%%%
